# Supplementary material for: The Renal Composite Benefit of Sodium Glucose Co-Transporter 2 Inhibitors Should Ideally Be Assessed Based on a Standardised Definition: A Meta-Analysis of Randomised Controlled Trials
Source: J Clin Med. 2023 Oct 11;12(20):6462. doi: 10.3390/jcm12206462 (PMC10607004; doi:10.3390/jcm12206462)
Supplement: Supplementary file 1 [file jcm-12-06462-s001.zip]

Archive with 1 entries (1 files):
- jcm-2633821-supplementary.pdf
